# Supplementary material for: Enhancing Selective Antimicrobial and Antibiofilm Activities of Melittin through 6-Aminohexanoic Acid Substitution
Source: Biomolecules. 2024 Jun 14;14(6):699. doi: 10.3390/biom14060699 (PMC11201590; doi:10.3390/biom14060699)
Supplement: Supplementary file 1 [file biomolecules-14-00699-s001.zip]

Archive with 1 entries (1 files):
- biomolecules-3046039-supplementary.pdf
